# Supplementary material for: Impact of Donor Age on Graft Failure After Deceased Donor Liver Transplantation by Donor-Recipient Sex Combinations: An Analysis of the UNOS OPTN Database
Source: J Pers Med. 2025 Aug 5;15(8):357. doi: 10.3390/jpm15080357 (PMC12387996; doi:10.3390/jpm15080357)
Supplement: Supplementary file 1 [file jpm-15-00357-s001.zip]

Archive with 1 entries (1 files):
- jpm-3679612-supplementary.pdf
